# Supplementary material for: Spermidine Enhances Mitochondrial Bioenergetics in Young and Aged Human-Induced Pluripotent Stem Cell-Derived Neurons
Source: Antioxidants (Basel). 2024 Dec 4;13(12):1482. doi: 10.3390/antiox13121482 (PMC11673406; doi:10.3390/antiox13121482)
Supplement: Supplementary file 1 [file antioxidants-13-01482-s001.zip]

Archive with 1 entries (1 files):
- antioxidants-3262400-supplementary.pdf
